# Supplementary material for: Gene-Environment Interactions in Attention-Deficit/Hyperactivity Disorder Symptom Dimensions: The Role of Unhealthy Food Habits
Source: Genes (Basel). 2021 Dec 24;13(1):47. doi: 10.3390/genes13010047 (PMC8774985; doi:10.3390/genes13010047)
Supplement: Supplementary file 1 [file genes-13-00047-s001.zip]

Archive with 1 entries (1 files):
- genes-1511334-supplementary.pdf
